# Supplementary material for: Highly Sensitive Biosensor for the Detection of Cardiac Troponin I in Serum via Surface Plasmon Resonance on Polymeric Optical Fiber Functionalized with Castor Oil-Derived Molecularly Imprinted Nanoparticles
Source: Biosensors (Basel). 2025 Dec 23;16(1):12. doi: 10.3390/bios16010012 (PMC12839181; doi:10.3390/bios16010012)
Supplement: Supplementary file 1 [file biosensors-16-00012-s001.zip]

Archive with 1 entries (1 files):
- biosensors-4001210-supplementary.pdf
